# Supplementary material for: Bibliometric analysis of global research on human organoids
Source: Heliyon. 2024 Mar 10;10(6):e27627. doi: 10.1016/j.heliyon.2024.e27627 (PMC10955235; doi:10.1016/j.heliyon.2024.e27627)
Supplement: Multimedia component 1 [file mmc1.xlsx]

## Sheet: data
#	Search Query	Database	Results
1	TI=(organoid*)	Web of Science Core Collection	7676
2	AB=(organoid*)	Web of Science Core Collection	11329
3	#1 OR #2	Web of Science Core Collection	14421
4	#1 OR #2 and Article (Document Types)	Web of Science Core Collection	8718
5	#1 OR #2 and Article (Document Types) and English (Languages)	Web of Science Core Collection	8692
6	exclude:Conferences	Web of Science Core Collection	8591
